# Supplementary material for: The realization logic of rural revitalization: Coupled coordination analysis of development and governance
Source: PLoS One. 2024 Jun 25;19(6):e0305593. doi: 10.1371/journal.pone.0305593 (PMC11198816; doi:10.1371/journal.pone.0305593)
Supplement: S1 Data — (XLSX) [file pone.0305593.s001.xlsx]

## Sheet: Rural development
	Industrial revitalization			Talent revitalization			Cultural revitalization			Ecological revitalization			Organizational revitalization
	Agricultural machinery total power	Gross output value of agriculture, forestry, animal husbandry and fishery	Agricultural Producer Price Index	Number of rural employees	Cultural literacy (high school and above)	Rural and township health personnel	Number of students enrolled in ordinary high schools	Coverage rate of comprehensive service facilities in rural communities	Number of full-time teachers in ordinary high schools	Crop damage area	Ditch regulation length	Contribution rate to scientific and technological progress	Investment in comprehensive rural reform	Comprehensive community service agencies and facilities	Villagers self-government organization
2012	10255.9	3194.3	102.7	38967	0.121	1204996	83.4	6.5	5.6	24962	470122	0.535	987.3	20	58.8
2013	10390.7	3555.5	103.2	37774	0.121	1233858	81.5	18.4	5.5	31350	507200	0.552	1148	25.2	58.9
2014	10805.7	3940.5	99.8	36646	0.125	1247299	78.6	25.5	5.5	24891	541813	0.556	1265.7	25.1	58.5
2015	11172.8	4341.3	101.7	35404	0.125	1277697	77	31.8	5.5	21770	582129	0.56	1418.8	27.3	58.1
2016	9724.6	4828.9	103.4	34194	0.13	1320841	75.7	37.3	5.5	26221	612388	0.562	1508.8	27.5	55.9
2017	9878.3	5353.1	96.5	32850	0.13	1360272	77.9	40.9	5.7	18478	1.09794e+06	0.575	1486.9	28.2	55.4
2018	10037.2	5865.4	99.1	31490	0.13	1391324	82.1	45.3	6.1	20814	1.1197e+06	0.583	1530.3	28.7	54.2
2019	10275.8	6489	114.5	30198	0.13	1445043	82.9	59.3	6.4	19257	1.15752e+06	0.592	1644.3	35.9	53.3
2020	10562.2	7029.8	115	28793	0.13	1481230	90.5	65.7	7	19958	1.20311e+06	0.607	1822.4	51.1	50.2
2021	10776.4	7748.1	97.8	27879	0.137	1492416	98.9	79.5	7.6	11739	1.23534e+06	0.615	1719.6	56.7	49

## Sheet: SN-Rural development
Years	SN-Agricultural machinery total power	SN-Gross output value of agriculture, forestry, animal husbandry and fishery	SN-Agricultural Producer Price Index	SN-Number of rural employees	SN-Cultural literacy (high school and above)	SN-Rural and township health personnel	SN-Number of students enrolled in ordinary high schools	SN-Coverage rate of comprehensive service facilities in rural communities	SN-Number of full-time teachers in ordinary high schools	SN-Crop damage area	SN-Ditch regulation length	SN-Contribution rate to scientific and technological progress	SN-Investment in comprehensive rural reform	SN-Comprehensive community service agencies and facilities	SN-Villagers self-government organization
2012	0.09872872055726052	0.06102292634189115	0.09935184289445681	0.11659959005969568	0.0946051602814699	0.08955764766878811	0.10066385033192517	0.01584592881521209	0.09271523178807946	0.11375318993802407	0.05513168948871177	0.09325431410144674	0.06793925172549047	0.06140620202640467	0.1064638783269962
2013	0.10002637668993722	0.06792318022997025	0.09983554222695172	0.11302981792067505	0.0946051602814699	0.09170272767487657	0.09837054918527459	0.04485616772306192	0.09105960264900662	0.14286365293474299	0.05947990120860984	0.09621753529719365	0.07899752960687031	0.07737181455326989	0.10664493934455913
2014	0.10402138629721333	0.07527810200989953	0.09654638676598626	0.10965454300632864	0.09773260359655982	0.09270168895135897	0.0948702474351237	0.06216479765967821	0.09105960264900662	0.11342963908129784	0.06353889801192782	0.09691476381383998	0.08709684078694753	0.07706478354313787	0.10592069527430745
2015	0.1075552851570472	0.08293486213819994	0.09838444422946696	0.1059381498825536	0.09773260359655982	0.09496092746653728	0.09293904646952324	0.07752315943442224	0.09105960264900662	0.09920707254830477	0.06826681212586425	0.09761199233048631	0.0976321385071669	0.08381946576604238	0.10519645120405578
2016	0.09361414560702969	0.09224982281324802	0.1000290219599497	0.10231750923861817	0.10164190774042221	0.09816747350571269	0.09136994568497285	0.09093125304729399	0.09105960264900662	0.11949052132701422	0.07181534819577456	0.09796060658880948	0.10382532462617242	0.08443352778630642	0.10121310881767157
2017	0.09509374314109796	0.10226397864971278	0.09335397117151978	0.09829590508535437	0.10164190774042221	0.1010980621593082	0.09402534701267351	0.09970745977571915	0.09437086092715231	0.08420524972657674	0.12875628179563534	0.10022659926791003	0.10231831600388108	0.08658274485723058	0.10030780372985697
2018	0.09662339862687189	0.11205080054025243	0.09586920770049337	0.09422642469217074	0.10164190774042221	0.10340590722718494	0.09909474954737477	0.11043393466601657	0.1009933774834437	0.09485052861830114	0.13130777746547337	0.10162105630120269	0.10530480797682373	0.08811789990789069	0.09813507151910195
2019	0.09892028848782629	0.12396386345444438	0.11076714714133694	0.0903604183186463	0.10164190774042221	0.10739840784554354	0.10006035003017502	0.14456362749878107	0.10596026490066225	0.0877551950419249	0.13574339712633066	0.10318982046365696	0.11314951039423071	0.11022413263739637	0.09650552236103567
2020	0.10167732644330553	0.13429514059362815	0.11125084647383186	0.08615628600068823	0.10164190774042221	0.11008789610624352	0.1092335546167773	0.16016577279375915	0.11589403973509933	0.09094969012030624	0.14109043645636365	0.10580442740108069	0.12540513759195163	0.15689284617746393	0.0908926308165852
2021	0.10373932899241045	0.14801732322875336	0.09461158943600657	0.08342135579526923	0.10711493354182955	0.11091926139444619	0.11937235968617985	0.1938078985860556	0.1258278145695364	0.053495260663507106	0.1448694581253088	0.10719888443437335	0.11833114278046532	0.17408658274485725	0.08871989860583017

## Sheet: Development resources
	Agricultural funds	Water conservancy funds	Comprehensive reform funds	Fixed assets investment	Road blackening length	Ditch regulation length	Contribution rate to scientific and technological progress	Village permanent population	Villager literacy (high school and above)	Number of cooperatives	Cultivated area
2012	5077.4	3271.2	987.3	9840.6	2.17817e+06	470122	53.5	76318.4	0.121	28.8	202738
2013	5561.6	3338.9	1148	10546.7	2.28048e+06	507200	55.2	76223.8	0.121	36.4	202747
2014	5816.6	3478.7	1265.7	10755.8	2.34096e+06	541813	55.6	76292.9	0.125	44.7	202586
2015	6436.2	4807.9	1418.8	10409.8	2.39307e+06	582129	56	76461.5	0.125	53.6	202498
2016	6458.6	4433.7	1508.8	9964.9	2.46333e+06	612388	56.2	76300.8	0.13	63.2	202382
2017	6194.6	4424.8	1486.9	9554.4	2.8531e+06	1.09794e+06	57.5	75591.3	0.13	73.6	202382
2018	6156.1	4523	1530.3	10039.2	3.04801e+06	1.1197e+06	58.3	77132.7	0.13	84.7	202382
2019	6554.7	4584.4	1644.3	9396.2	3.20582e+06	1.15752e+06	59.2	77602	0.13	96.4	191793
2020	7514.4	4543.2	1822.4	8363.3	3.35804e+06	1.20311e+06	60.7	77671.3	0.13	108.9	191155
2021	7514.4	4371.6	1719.6	8337.1	3.48667e+06	1.23534e+06	61.5	77224.9	0.137	122.3	191275

## Sheet: SN-Development resources
	SN-Agricultural funds	SN-Water conservancy funds	SN-Comprehensive reform funds	SN-Fixed assets investment	SN-Road blackening length	SN-Ditch regulation length	SN-Contribution rate to scientific and technological progress	SN-Village permanent population	SN-Villager literacy (high school and above)	SN-Number of cooperatives	SN-Cultivated area
2012	0.0802	0.0783	0.0679	0.1012	0.0789	0.0551	0.0933	0.0995	0.0946	0.0404	0.1018
2013	0.0879	0.0799	0.079	0.1085	0.0826	0.0595	0.0962	0.0994	0.0946	0.0511	0.1018
2014	0.0919	0.0833	0.0871	0.1106	0.0848	0.0635	0.0969	0.0995	0.0977	0.0627	0.1017
2015	0.1017	0.1151	0.0976	0.1071	0.0867	0.0683	0.0976	0.0997	0.0977	0.0752	0.1017
2016	0.1021	0.1061	0.1038	0.1025	0.0892	0.0718	0.098	0.0995	0.1016	0.0887	0.1016
2017	0.0979	0.1059	0.1023	0.0983	0.1033	0.1288	0.1002	0.0986	0.1016	0.1033	0.1016
2018	0.0973	0.1083	0.1053	0.1033	0.1104	0.1313	0.1016	0.1006	0.1016	0.1189	0.1016
2019	0.1036	0.1097	0.1131	0.0967	0.1161	0.1357	0.1032	0.1012	0.1016	0.1353	0.0963
2020	0.1187	0.1087	0.1254	0.086	0.1216	0.1411	0.1058	0.1013	0.1016	0.1528	0.096
2021	0.1187	0.1046	0.1183	0.0858	0.1263	0.1449	0.1072	0.1007	0.1071	0.1716	0.096

## Sheet: Governance resources
	Investment in municipal public facilities	Comprehensive service facility coverage	Full-time community worker	Collective business income	Public building area	Comprehensive service organization	Education level of village cadres (junior college)	Proportion of number of village cadres and party members	Rule of law construction	Employees in the village	Villagers’ willingness to participate
2012	16595261	0.065	14990	161.3	104090	32787	275033	0.577075	58.8	38967	70099796
2013	18495456	0.184	14819	189.9	104001	30247	275949	0.57881	58.9	37774	139419135
2014	17072503	0.255	14291	221.6	104620	20261	268820	0.570836	58.5	36646	301390325
2015	19189577	0.318	14377	254.8	107043	15587	271056	0.57776	58.1	35404	118633157
2016	21197841	0.373	13819	291.9	106125	15398	109145	0.573627	55.9	34194	64400407
2017	25294572	0.409	12301	333.5	133280	15006	114280	0.57341	55.4	32850	162363494
2018	3.05252e+07	0.453	13401	379.5	149112	13885	141469	0.558041	54.2	31490	198525230
2019	3.10022e+07	0.593	12476	430.1	149701	15932	148242	0.562584	53.3	30198	59689148
2020	3.59007e+07	0.657	12364	480	166097	17153	159790	0.571121	50.2	28793	50532203
2021	3.35661e+07	0.795	11723	530	180392	17292	322549	0.584032	49	27879	393012862

## Sheet: SN-Governance resources
	Investment in municipal public facilities	Comprehensive service facility coverage	Full-time community worker	Collective business income	Public building area	Comprehensive service organization	Education level of village cadres (junior college)	Proportion of number of village cadres and party members	Rule of law construction	Employees in the village	Villagers’ willingness to participate
2012	0.0667	0.0158	0.1114	0.0493	0.0798	0.1694	0.1318	0.1008	0.1065	0.1166	0.045
2013	0.0743	0.0449	0.1101	0.058	0.0797	0.1563	0.1323	0.1011	0.1066	0.113	0.0895
2014	0.0686	0.0622	0.1062	0.0677	0.0802	0.1047	0.1288	0.0997	0.1059	0.1097	0.1934
2015	0.0771	0.0775	0.1068	0.0779	0.0821	0.0805	0.1299	0.1009	0.1052	0.1059	0.0761
2016	0.0852	0.0909	0.1027	0.0892	0.0814	0.0796	0.0523	0.1002	0.1012	0.1023	0.0413
2017	0.1017	0.0997	0.0914	0.1019	0.1022	0.0775	0.0548	0.1001	0.1003	0.0983	0.1042
2018	0.1227	0.1104	0.0996	0.116	0.1143	0.0717	0.0678	0.0974	0.0981	0.0942	0.1274
2019	0.1246	0.1446	0.0927	0.1314	0.1148	0.0823	0.0711	0.0982	0.0965	0.0904	0.0383
2020	0.1443	0.1602	0.0919	0.1467	0.1273	0.0886	0.0766	0.0997	0.0909	0.0862	0.0324
2021	0.1349	0.1938	0.0871	0.162	0.1383	0.0893	0.1546	0.102	0.0887	0.0834	0.2522

## Sheet: Regression analysis values
years	Coupling coordination	Rural revitalization assessment value
2012	0.1	0.0492681
2013	0.356	0.0668279
2014	0.525	0.0730657
2015	0.463	0.0809903
2016	0.365	0.0895168
2017	0.629	0.102221
2018	0.712	0.109084
2019	0.643	0.127495
2020	0.697	0.143376
2021	0.995	0.158155
